# Supplementary material for: Template-Directed Selective Photodimerization Reactions of 5-Arylpenta-2,4-dienoic Acids
Source: J Org Chem. 2024 Jul 10;89(14):10409–18. doi: 10.1021/acs.joc.4c01374 (PMC11267613; doi:10.1021/acs.joc.4c01374)
Supplement: Supplementary file 2 — jo4c01374_si_002.zip [file jo4c01374_si_002.zip]

Archive with 2,616 entries (2,361 files):
- NMR_FID Files/
- __MACOSX/._NMR_FID Files
- NMR_FID Files/Compound 12b/
- __MACOSX/NMR_FID Files/._Compound 12b
- NMR_FID Files/Compound 12d/
- __MACOSX/NMR_FID Files/._Compound 12d
- NMR_FID Files/Compound 12c/
- __MACOSX/NMR_FID Files/._Compound 12c
- NMR_FID Files/.DS_Store
- __MACOSX/NMR_FID Files/._.DS_Store
- NMR_FID Files/Compound 22b/
- __MACOSX/NMR_FID Files/._Compound 22b
- NMR_FID Files/Compound 22d/
- __MACOSX/NMR_FID Files/._Compound 22d
- NMR_FID Files/Compound 22c/
- __MACOSX/NMR_FID Files/._Compound 22c
- NMR_FID Files/Compound 15b/
- __MACOSX/NMR_FID Files/._Compound 15b
- NMR_FID Files/Compound 16c/
- __MACOSX/NMR_FID Files/._Compound 16c
- NMR_FID Files/Compound 25/
- __MACOSX/NMR_FID Files/._Compound 25
- NMR_FID Files/Compound 16d/
- __MACOSX/NMR_FID Files/._Compound 16d
- NMR_FID Files/Compound 13a/
- __MACOSX/NMR_FID Files/._Compound 13a
- NMR_FID Files/Compound 23/
- __MACOSX/NMR_FID Files/._Compound 23
- NMR_FID Files/Compound 24/
- __MACOSX/NMR_FID Files/._Compound 24
- NMR_FID Files/Compound 16b/
- __MACOSX/NMR_FID Files/._Compound 16b
- NMR_FID Files/Compound 15d/
- __MACOSX/NMR_FID Files/._Compound 15d
- NMR_FID Files/Compound 15c/
- __MACOSX/NMR_FID Files/._Compound 15c
- NMR_FID Files/Compound 12a/
- __MACOSX/NMR_FID Files/._Compound 12a
- NMR_FID Files/Compound 22a/
- __MACOSX/NMR_FID Files/._Compound 22a
- NMR_FID Files/Compound 15a/
- __MACOSX/NMR_FID Files/._Compound 15a
- NMR_FID Files/Compound 21/
- __MACOSX/NMR_FID Files/._Compound 21
- NMR_FID Files/Compound 19/
- __MACOSX/NMR_FID Files/._Compound 19
- NMR_FID Files/Compound 26/
- __MACOSX/NMR_FID Files/._Compound 26
- NMR_FID Files/Compound 13d/
- __MACOSX/NMR_FID Files/._Compound 13d
- NMR_FID Files/Compound 13c/
- __MACOSX/NMR_FID Files/._Compound 13c
- NMR_FID Files/Compound 16a/
- __MACOSX/NMR_FID Files/._Compound 16a
- NMR_FID Files/Compound 13b/
- __MACOSX/NMR_FID Files/._Compound 13b
- NMR_FID Files/Compound 12b/.DS_Store
- __MACOSX/NMR_FID Files/Compound 12b/._.DS_Store
- NMR_FID Files/Compound 12b/Compound 12b_1H_NMR/
- __MACOSX/NMR_FID Files/Compound 12b/._Compound 12b_1H_NMR
- NMR_FID Files/Compound 12b/Compound 12b_19F_NMR/
- __MACOSX/NMR_FID Files/Compound 12b/._Compound 12b_19F_NMR
- NMR_FID Files/Compound 12b/Compound 12b_13C_NMR/
- __MACOSX/NMR_FID Files/Compound 12b/._Compound 12b_13C_NMR
- NMR_FID Files/Compound 12d/Compound 12d_1H_NMR/
- __MACOSX/NMR_FID Files/Compound 12d/._Compound 12d_1H_NMR
- NMR_FID Files/Compound 12d/.DS_Store
- __MACOSX/NMR_FID Files/Compound 12d/._.DS_Store
- NMR_FID Files/Compound 12d/Compound 12d_13C_NMR/
- __MACOSX/NMR_FID Files/Compound 12d/._Compound 12d_13C_NMR
- NMR_FID Files/Compound 12c/.DS_Store
- __MACOSX/NMR_FID Files/Compound 12c/._.DS_Store
- NMR_FID Files/Compound 12c/Compound 12c_13C_NMR/
- __MACOSX/NMR_FID Files/Compound 12c/._Compound 12c_13C_NMR
- NMR_FID Files/Compound 12c/Compound 12c_1H_NMR/
- __MACOSX/NMR_FID Files/Compound 12c/._Compound 12c_1H_NMR
- NMR_FID Files/Compound 22b/.DS_Store
- __MACOSX/NMR_FID Files/Compound 22b/._.DS_Store
- NMR_FID Files/Compound 22b/Compound 22b_13C_NMR/
- __MACOSX/NMR_FID Files/Compound 22b/._Compound 22b_13C_NMR
- NMR_FID Files/Compound 22b/Compound 22b_19F_NMR/
- __MACOSX/NMR_FID Files/Compound 22b/._Compound 22b_19F_NMR
- NMR_FID Files/Compound 22b/Compound 22b_1H_NMR/
- __MACOSX/NMR_FID Files/Compound 22b/._Compound 22b_1H_NMR
- NMR_FID Files/Compound 22d/Compound 22d_13C_NMR/
- __MACOSX/NMR_FID Files/Compound 22d/._Compound 22d_13C_NMR
- NMR_FID Files/Compound 22d/Compound 22d_1H_NMR/
- __MACOSX/NMR_FID Files/Compound 22d/._Compound 22d_1H_NMR
- NMR_FID Files/Compound 22c/Compound 22c_13C_NMR/
- __MACOSX/NMR_FID Files/Compound 22c/._Compound 22c_13C_NMR
- NMR_FID Files/Compound 22c/Compound 22c_1H_NMR/
- __MACOSX/NMR_FID Files/Compound 22c/._Compound 22c_1H_NMR
- NMR_FID Files/Compound 15b/.DS_Store
- __MACOSX/NMR_FID Files/Compound 15b/._.DS_Store
- NMR_FID Files/Compound 15b/Compound 15b_13C_NMR/
- __MACOSX/NMR_FID Files/Compound 15b/._Compound 15b_13C_NMR
- NMR_FID Files/Compound 15b/Compound 15b_1H_NMR/
- __MACOSX/NMR_FID Files/Compound 15b/._Compound 15b_1H_NMR
- NMR_FID Files/Compound 15b/Compound 15b_19F_NMR/
- __MACOSX/NMR_FID Files/Compound 15b/._Compound 15b_19F_NMR
- NMR_FID Files/Compound 16c/Compound 16c_1H_NMR/
- __MACOSX/NMR_FID Files/Compound 16c/._Compound 16c_1H_NMR
- NMR_FID Files/Compound 16c/Compound 16c_13C_NMR/
- __MACOSX/NMR_FID Files/Compound 16c/._Compound 16c_13C_NMR
- NMR_FID Files/Compound 25/Compound 25_13C_NMR/
- __MACOSX/NMR_FID Files/Compound 25/._Compound 25_13C_NMR
- NMR_FID Files/Compound 25/Compound 25_1H_NMR/
- __MACOSX/NMR_FID Files/Compound 25/._Compound 25_1H_NMR
- NMR_FID Files/Compound 16d/.DS_Store
- __MACOSX/NMR_FID Files/Compound 16d/._.DS_Store
- NMR_FID Files/Compound 16d/Compound 16d_13C_NMR/
- __MACOSX/NMR_FID Files/Compound 16d/._Compound 16d_13C_NMR
- NMR_FID Files/Compound 16d/Compound 16d_1H_NMR/
- __MACOSX/NMR_FID Files/Compound 16d/._Compound 16d_1H_NMR
- NMR_FID Files/Compound 13a/.DS_Store
- __MACOSX/NMR_FID Files/Compound 13a/._.DS_Store
- NMR_FID Files/Compound 13a/Compound 13a_13C_NMR/
- __MACOSX/NMR_FID Files/Compound 13a/._Compound 13a_13C_NMR
- NMR_FID Files/Compound 13a/Compound 13a_1H_NMR/
- __MACOSX/NMR_FID Files/Compound 13a/._Compound 13a_1H_NMR
- NMR_FID Files/Compound 23/Compound 23_1H_NMR/
- __MACOSX/NMR_FID Files/Compound 23/._Compound 23_1H_NMR
- NMR_FID Files/Compound 23/Compound 23_13C_NMR/
- __MACOSX/NMR_FID Files/Compound 23/._Compound 23_13C_NMR
- NMR_FID Files/Compound 24/Compound 24_13C_NMR/
- __MACOSX/NMR_FID Files/Compound 24/._Compound 24_13C_NMR
- NMR_FID Files/Compound 24/.DS_Store
- __MACOSX/NMR_FID Files/Compound 24/._.DS_Store
- NMR_FID Files/Compound 24/Compound 24_1H_NMR/
- __MACOSX/NMR_FID Files/Compound 24/._Compound 24_1H_NMR
- NMR_FID Files/Compound 16b/Compound 16b_13C_NMR/
- __MACOSX/NMR_FID Files/Compound 16b/._Compound 16b_13C_NMR
- NMR_FID Files/Compound 16b/.DS_Store
- __MACOSX/NMR_FID Files/Compound 16b/._.DS_Store
- NMR_FID Files/Compound 16b/Compound 16b_19F_NMR/
- __MACOSX/NMR_FID Files/Compound 16b/._Compound 16b_19F_NMR
- NMR_FID Files/Compound 16b/Compound 16b_1H_NMR/
- __MACOSX/NMR_FID Files/Compound 16b/._Compound 16b_1H_NMR
- NMR_FID Files/Compound 15d/.DS_Store
- __MACOSX/NMR_FID Files/Compound 15d/._.DS_Store
- NMR_FID Files/Compound 15d/Compound 15d_13C_NMR/
- __MACOSX/NMR_FID Files/Compound 15d/._Compound 15d_13C_NMR
- NMR_FID Files/Compound 15d/Compound 15d_1H_NMR/
- __MACOSX/NMR_FID Files/Compound 15d/._Compound 15d_1H_NMR
- NMR_FID Files/Compound 15c/Compound 15c_1H_NMR/
- __MACOSX/NMR_FID Files/Compound 15c/._Compound 15c_1H_NMR
- NMR_FID Files/Compound 15c/Compound 15c_13C_NMR/
- __MACOSX/NMR_FID Files/Compound 15c/._Compound 15c_13C_NMR
- NMR_FID Files/Compound 12a/.DS_Store
- __MACOSX/NMR_FID Files/Compound 12a/._.DS_Store
- NMR_FID Files/Compound 12a/Compound 12a_13C_NMR/
- __MACOSX/NMR_FID Files/Compound 12a/._Compound 12a_13C_NMR
- NMR_FID Files/Compound 12a/Compound 12a_1H_NMR/
- __MACOSX/NMR_FID Files/Compound 12a/._Compound 12a_1H_NMR
- NMR_FID Files/Compound 22a/Compound 22a_1H_NMR/
- __MACOSX/NMR_FID Files/Compound 22a/._Compound 22a_1H_NMR
- NMR_FID Files/Compound 22a/Compound 22a_13C_NMR/
- __MACOSX/NMR_FID Files/Compound 22a/._Compound 22a_13C_NMR
- NMR_FID Files/Compound 15a/.DS_Store
- __MACOSX/NMR_FID Files/Compound 15a/._.DS_Store
- NMR_FID Files/Compound 15a/Compound 15a_1H_NMR/
- __MACOSX/NMR_FID Files/Compound 15a/._Compound 15a_1H_NMR
- NMR_FID Files/Compound 15a/Compound 15a_13C_NMR/
- __MACOSX/NMR_FID Files/Compound 15a/._Compound 15a_13C_NMR
- NMR_FID Files/Compound 21/Compound 21_1H_NMR/
- __MACOSX/NMR_FID Files/Compound 21/._Compound 21_1H_NMR
- NMR_FID Files/Compound 21/.DS_Store
- __MACOSX/NMR_FID Files/Compound 21/._.DS_Store
- NMR_FID Files/Compound 21/Compound 21_13C_NMR/
- __MACOSX/NMR_FID Files/Compound 21/._Compound 21_13C_NMR
- NMR_FID Files/Compound 19/Compound 19_1H_NMR/
- __MACOSX/NMR_FID Files/Compound 19/._Compound 19_1H_NMR
- NMR_FID Files/Compound 19/Compound 19_13C_NMR/
- __MACOSX/NMR_FID Files/Compound 19/._Compound 19_13C_NMR
- NMR_FID Files/Compound 26/Compound 26_13C_NMR/
- __MACOSX/NMR_FID Files/Compound 26/._Compound 26_13C_NMR
- NMR_FID Files/Compound 26/Compound 26_1H_NMR/
- __MACOSX/NMR_FID Files/Compound 26/._Compound 26_1H_NMR
- NMR_FID Files/Compound 13d/.DS_Store
- __MACOSX/NMR_FID Files/Compound 13d/._.DS_Store
- NMR_FID Files/Compound 13d/Compound 13d_1H_NMR/
- __MACOSX/NMR_FID Files/Compound 13d/._Compound 13d_1H_NMR
- NMR_FID Files/Compound 13d/Compound 13d_13C_NMR/
- __MACOSX/NMR_FID Files/Compound 13d/._Compound 13d_13C_NMR
- NMR_FID Files/Compound 13c/.DS_Store
- __MACOSX/NMR_FID Files/Compound 13c/._.DS_Store
- NMR_FID Files/Compound 13c/Compound 13c_13C_NMR/
- __MACOSX/NMR_FID Files/Compound 13c/._Compound 13c_13C_NMR
- NMR_FID Files/Compound 13c/Compound 13c_1H_NMR/
- __MACOSX/NMR_FID Files/Compound 13c/._Compound 13c_1H_NMR
- NMR_FID Files/Compound 16a/Compound 16a_1H_NMR/
- __MACOSX/NMR_FID Files/Compound 16a/._Compound 16a_1H_NMR
- NMR_FID Files/Compound 16a/Compound 16a_13C_NMR/
- __MACOSX/NMR_FID Files/Compound 16a/._Compound 16a_13C_NMR
- NMR_FID Files/Compound 13b/.DS_Store
- __MACOSX/NMR_FID Files/Compound 13b/._.DS_Store
- NMR_FID Files/Compound 13b/Compound 13b_1H_NMR/
- __MACOSX/NMR_FID Files/Compound 13b/._Compound 13b_1H_NMR
- NMR_FID Files/Compound 13b/Compound 13b_19F_NMR/
- __MACOSX/NMR_FID Files/Compound 13b/._Compound 13b_19F_NMR
- NMR_FID Files/Compound 13b/Compound 13b_13C_NMR/
- __MACOSX/NMR_FID Files/Compound 13b/._Compound 13b_13C_NMR
- NMR_FID Files/Compound 12b/Compound 12b_1H_NMR/1/
- __MACOSX/NMR_FID Files/Compound 12b/Compound 12b_1H_NMR/._1
- NMR_FID Files/Compound 12b/Compound 12b_19F_NMR/1/
- __MACOSX/NMR_FID Files/Compound 12b/Compound 12b_19F_NMR/._1
- NMR_FID Files/Compound 12b/Compound 12b_13C_NMR/1/
- __MACOSX/NMR_FID Files/Compound 12b/Compound 12b_13C_NMR/._1
- NMR_FID Files/Compound 12d/Compound 12d_1H_NMR/1/
- __MACOSX/NMR_FID Files/Compound 12d/Compound 12d_1H_NMR/._1
- NMR_FID Files/Compound 12d/Compound 12d_13C_NMR/1/
- __MACOSX/NMR_FID Files/Compound 12d/Compound 12d_13C_NMR/._1
- NMR_FID Files/Compound 12c/Compound 12c_13C_NMR/1/
- __MACOSX/NMR_FID Files/Compound 12c/Compound 12c_13C_NMR/._1
- NMR_FID Files/Compound 12c/Compound 12c_1H_NMR/1/
- __MACOSX/NMR_FID Files/Compound 12c/Compound 12c_1H_NMR/._1
- NMR_FID Files/Compound 22b/Compound 22b_13C_NMR/1/
- __MACOSX/NMR_FID Files/Compound 22b/Compound 22b_13C_NMR/._1
- NMR_FID Files/Compound 22b/Compound 22b_19F_NMR/1/
- __MACOSX/NMR_FID Files/Compound 22b/Compound 22b_19F_NMR/._1
- NMR_FID Files/Compound 22b/Compound 22b_1H_NMR/1/
- __MACOSX/NMR_FID Files/Compound 22b/Compound 22b_1H_NMR/._1
- NMR_FID Files/Compound 22d/Compound 22d_13C_NMR/1/
- __MACOSX/NMR_FID Files/Compound 22d/Compound 22d_13C_NMR/._1
- NMR_FID Files/Compound 22d/Compound 22d_1H_NMR/1/
- __MACOSX/NMR_FID Files/Compound 22d/Compound 22d_1H_NMR/._1
- NMR_FID Files/Compound 22c/Compound 22c_13C_NMR/1/
- __MACOSX/NMR_FID Files/Compound 22c/Compound 22c_13C_NMR/._1
- NMR_FID Files/Compound 22c/Compound 22c_1H_NMR/1/
- __MACOSX/NMR_FID Files/Compound 22c/Compound 22c_1H_NMR/._1
- NMR_FID Files/Compound 15b/Compound 15b_13C_NMR/1/
- __MACOSX/NMR_FID Files/Compound 15b/Compound 15b_13C_NMR/._1
- NMR_FID Files/Compound 15b/Compound 15b_1H_NMR/1/
- __MACOSX/NMR_FID Files/Compound 15b/Compound 15b_1H_NMR/._1
- NMR_FID Files/Compound 15b/Compound 15b_19F_NMR/1/
- __MACOSX/NMR_FID Files/Compound 15b/Compound 15b_19F_NMR/._1
- NMR_FID Files/Compound 16c/Compound 16c_1H_NMR/1/
- __MACOSX/NMR_FID Files/Compound 16c/Compound 16c_1H_NMR/._1
- NMR_FID Files/Compound 16c/Compound 16c_13C_NMR/1/
- __MACOSX/NMR_FID Files/Compound 16c/Compound 16c_13C_NMR/._1
- NMR_FID Files/Compound 25/Compound 25_13C_NMR/1/
- __MACOSX/NMR_FID Files/Compound 25/Compound 25_13C_NMR/._1
- NMR_FID Files/Compound 25/Compound 25_1H_NMR/1/
- __MACOSX/NMR_FID Files/Compound 25/Compound 25_1H_NMR/._1
- NMR_FID Files/Compound 16d/Compound 16d_13C_NMR/1/
- __MACOSX/NMR_FID Files/Compound 16d/Compound 16d_13C_NMR/._1
- NMR_FID Files/Compound 16d/Compound 16d_1H_NMR/1/
- __MACOSX/NMR_FID Files/Compound 16d/Compound 16d_1H_NMR/._1
- NMR_FID Files/Compound 13a/Compound 13a_13C_NMR/1/
- __MACOSX/NMR_FID Files/Compound 13a/Compound 13a_13C_NMR/._1
- NMR_FID Files/Compound 13a/Compound 13a_1H_NMR/1/
- __MACOSX/NMR_FID Files/Compound 13a/Compound 13a_1H_NMR/._1
- NMR_FID Files/Compound 23/Compound 23_1H_NMR/1/
- __MACOSX/NMR_FID Files/Compound 23/Compound 23_1H_NMR/._1
- NMR_FID Files/Compound 23/Compound 23_13C_NMR/1/
- __MACOSX/NMR_FID Files/Compound 23/Compound 23_13C_NMR/._1
- NMR_FID Files/Compound 24/Compound 24_13C_NMR/1/
- __MACOSX/NMR_FID Files/Compound 24/Compound 24_13C_NMR/._1
- NMR_FID Files/Compound 24/Compound 24_1H_NMR/1/
- __MACOSX/NMR_FID Files/Compound 24/Compound 24_1H_NMR/._1
- NMR_FID Files/Compound 16b/Compound 16b_13C_NMR/1/
- __MACOSX/NMR_FID Files/Compound 16b/Compound 16b_13C_NMR/._1
- NMR_FID Files/Compound 16b/Compound 16b_19F_NMR/1/
- __MACOSX/NMR_FID Files/Compound 16b/Compound 16b_19F_NMR/._1
- NMR_FID Files/Compound 16b/Compound 16b_1H_NMR/1/
- __MACOSX/NMR_FID Files/Compound 16b/Compound 16b_1H_NMR/._1
- NMR_FID Files/Compound 15d/Compound 15d_13C_NMR/1/
- __MACOSX/NMR_FID Files/Compound 15d/Compound 15d_13C_NMR/._1
- NMR_FID Files/Compound 15d/Compound 15d_1H_NMR/1/
- __MACOSX/NMR_FID Files/Compound 15d/Compound 15d_1H_NMR/._1
- NMR_FID Files/Compound 15c/Compound 15c_1H_NMR/1/
- __MACOSX/NMR_FID Files/Compound 15c/Compound 15c_1H_NMR/._1
- NMR_FID Files/Compound 15c/Compound 15c_13C_NMR/1/
- __MACOSX/NMR_FID Files/Compound 15c/Compound 15c_13C_NMR/._1
- NMR_FID Files/Compound 12a/Compound 12a_13C_NMR/.DS_Store
- __MACOSX/NMR_FID Files/Compound 12a/Compound 12a_13C_NMR/._.DS_Store
- NMR_FID Files/Compound 12a/Compound 12a_13C_NMR/1/
- __MACOSX/NMR_FID Files/Compound 12a/Compound 12a_13C_NMR/._1
- NMR_FID Files/Compound 12a/Compound 12a_1H_NMR/.DS_Store
- __MACOSX/NMR_FID Files/Compound 12a/Compound 12a_1H_NMR/._.DS_Store
- NMR_FID Files/Compound 12a/Compound 12a_1H_NMR/1/
- __MACOSX/NMR_FID Files/Compound 12a/Compound 12a_1H_NMR/._1
- NMR_FID Files/Compound 22a/Compound 22a_1H_NMR/1/
- __MACOSX/NMR_FID Files/Compound 22a/Compound 22a_1H_NMR/._1
- NMR_FID Files/Compound 22a/Compound 22a_13C_NMR/1/
- __MACOSX/NMR_FID Files/Compound 22a/Compound 22a_13C_NMR/._1
- NMR_FID Files/Compound 15a/Compound 15a_1H_NMR/1/
- __MACOSX/NMR_FID Files/Compound 15a/Compound 15a_1H_NMR/._1
- NMR_FID Files/Compound 15a/Compound 15a_13C_NMR/1/
- __MACOSX/NMR_FID Files/Compound 15a/Compound 15a_13C_NMR/._1
- NMR_FID Files/Compound 21/Compound 21_1H_NMR/1/
- __MACOSX/NMR_FID Files/Compound 21/Compound 21_1H_NMR/._1
- NMR_FID Files/Compound 21/Compound 21_13C_NMR/1/
- __MACOSX/NMR_FID Files/Compound 21/Compound 21_13C_NMR/._1
- NMR_FID Files/Compound 19/Compound 19_1H_NMR/1/
- __MACOSX/NMR_FID Files/Compound 19/Compound 19_1H_NMR/._1
- NMR_FID Files/Compound 19/Compound 19_13C_NMR/1/
- __MACOSX/NMR_FID Files/Compound 19/Compound 19_13C_NMR/._1
- NMR_FID Files/Compound 26/Compound 26_13C_NMR/1/
- __MACOSX/NMR_FID Files/Compound 26/Compound 26_13C_NMR/._1
[truncated: 2,316 more entries]
