# Supplementary material for: Template-Directed Selective Photodimerization Reactions of 5-Arylpenta-2,4-dienoic Acids
Source: J Org Chem. 2024 Jul 10;89(14):10409–18. doi: 10.1021/acs.joc.4c01374 (PMC11267613; doi:10.1021/acs.joc.4c01374)
Supplement: Supplementary file 2 — jo4c01374_si_002.zip [file jo4c01374_si_002.zip › NMR_FID Files/Compound 12b/Compound 12b_19F_NMR/1/pulseprogram]

# 1 "C:/Bruker/TOPSPIN218/exp/stan/nmr/lists/pp/zgfhigqn"
;zgfhigqn
;avance-version (07/08/10)
;1D sequence for F-19 observe with inverse gated H-1 decoupling
;for QNP-operation (F-19 via X-QNP output of switchbox)
;
;$CLASS=HighRes
;$DIM=1D
;$TYPE=
;$SUBTYPE=
;$COMMENT=


# 1 "C:/Bruker/TOPSPIN218/exp/stan/nmr/lists/pp/Avance.incl" 1
;Avance3.incl
;   for AV III
;
;avance-version (07/12/14)
;
;$CLASS=HighRes Incl
;$COMMENT=


;$Id: Avance3.incl,v 1.6.2.2 2007/12/14 16:06:46 ber Exp $
# 13 "C:/Bruker/TOPSPIN218/exp/stan/nmr/lists/pp/zgfhigqn" 2


"d11=30m"
"d12=20u"


# 1 "mc_line 20 file C:/Bruker/TOPSPIN218/exp/stan/nmr/lists/pp/zgfhigqn expanding definition part of mc command before ze"
define delay MCWRK
define delay MCREST
"MCWRK = 0.333333*30m"
"MCREST = 30m - 30m"
    dccorr
# 20 "C:/Bruker/TOPSPIN218/exp/stan/nmr/lists/pp/zgfhigqn"
1 ze
# 1 "mc_line 20 file C:/Bruker/TOPSPIN218/exp/stan/nmr/lists/pp/zgfhigqn expanding definition of mc command after ze"
# 21 "C:/Bruker/TOPSPIN218/exp/stan/nmr/lists/pp/zgfhigqn"
  d11 setnmr3|3
  d11 pl12:f2
# 1 "mc_line 23 file C:/Bruker/TOPSPIN218/exp/stan/nmr/lists/pp/zgfhigqn expanding start label for mc command"
2 MCWRK  * 2 do:f2
LBLF0, MCWRK 
  MCREST
# 24 "C:/Bruker/TOPSPIN218/exp/stan/nmr/lists/pp/zgfhigqn"
  d1
  d12 setnmr3|2
  p1 ph1
  d12 setnmr3^2
  go=2 ph31 cpd2:f2
# 1 "mc_line 29 file C:/Bruker/TOPSPIN218/exp/stan/nmr/lists/pp/zgfhigqn expanding mc command in line"
  MCWRK do:f2 wr #0
  MCWRK zd 
  lo to LBLF0 times td0

  MCWRK
# 30 "C:/Bruker/TOPSPIN218/exp/stan/nmr/lists/pp/zgfhigqn"
exit


ph1=0 2 2 0 1 3 3 1
ph31=0 2 2 0 1 3 3 1


;pl1 : f1 channel - power level for pulse (default)
;pl12: f2 channel - power level for CPD/BB decoupling
;p1 : f1 channel -  90 degree high power pulse
;d1 : relaxation delay; 1-5 * T1
;d11: delay for disk I/O                             [30 msec]
;d12: delay for power switching                      [20 usec]
;NS: 1 * n, total number of scans: NS * TD0
;cpd2: decoupling according to sequence defined by cpdprg2
;pcpd2: f2 channel - 90 degree pulse for decoupling sequence


;$Id: zgfhigqn,v 1.8.6.1 2007/09/14 16:17:35 ber Exp $
