# Supplementary material for: Template-Directed Selective Photodimerization Reactions of 5-Arylpenta-2,4-dienoic Acids
Source: J Org Chem. 2024 Jul 10;89(14):10409–18. doi: 10.1021/acs.joc.4c01374 (PMC11267613; doi:10.1021/acs.joc.4c01374)
Supplement: Supplementary file 2 — jo4c01374_si_002.zip [file jo4c01374_si_002.zip › NMR_FID Files/Compound 12b/Compound 12b_13C_NMR/1/audita.txt]

##TITLE= Audit trail, TOPSPIN		Version 2.1
##JCAMPDX= 5.01
##ORIGIN= Bruker BioSpin GmbH
##OWNER= Administrator
$$ C:\Bruker\TOPSPIN/data/yturkmen/nmr/BM-2-92-Carbon13/1/audita.txt
##AUDIT TRAIL=  $$ (NUMBER, WHEN, WHO, WHERE, PROCESS, VERSION, WHAT)
(   1,<2023-10-21 07:37:19.671 +0200>,<Administrator>,<HH001007>,<go>,<TOPSPIN 2.1>,
      <created by zg
	started at 2023-10-20 22:06:14.515 +0200,
	POWCHK enabled, PULCHK disabled,
       configuration hash MD5:
       EB 50 6B F8 9A FF F8 74 47 22 DE 42 38 04 BD 92
       data hash MD5: 64K
       A5 1E 0E 61 2F E2 98 7F E2 82 65 5A BB 62 4A 8B>)
##END=

$$ hash MD5
$$ EE D1 3A 7E 58 27 B6 23 D2 32 12 D9 29 FD 79 CE
