# Supplementary material for: Template-Directed Selective Photodimerization Reactions of 5-Arylpenta-2,4-dienoic Acids
Source: J Org Chem. 2024 Jul 10;89(14):10409–18. doi: 10.1021/acs.joc.4c01374 (PMC11267613; doi:10.1021/acs.joc.4c01374)
Supplement: Supplementary file 2 — jo4c01374_si_002.zip [file jo4c01374_si_002.zip › NMR_FID Files/Compound 12d/Compound 12d_13C_NMR/1/audita.txt]

##TITLE= Audit trail, TOPSPIN		Version 2.1
##JCAMPDX= 5.01
##ORIGIN= Bruker BioSpin GmbH
##OWNER= Administrator
$$ C:\Bruker\TOPSPIN/data/yturkmen/nmr/BM-2-118 B-Carbon13/1/audita.txt
##AUDIT TRAIL=  $$ (NUMBER, WHEN, WHO, WHERE, PROCESS, VERSION, WHAT)
(   1,<2023-10-14 19:53:55.812 +0200>,<Administrator>,<HH001007>,<go>,<TOPSPIN 2.1>,
      <created by zg
	started at 2023-10-14 14:39:48.390 +0200,
	POWCHK enabled, PULCHK disabled,
       configuration hash MD5:
       EB 50 6B F8 9A FF F8 74 47 22 DE 42 38 04 BD 92
       data hash MD5: 64K
       DE 95 94 E2 35 3C E2 18 57 F9 2F 3F 80 5B B4 A2>)
##END=

$$ hash MD5
$$ 0B 5F FD DB 31 B0 53 40 9F AC 47 1B 92 26 A0 BA
