# Supplementary material for: Template-Directed Selective Photodimerization Reactions of 5-Arylpenta-2,4-dienoic Acids
Source: J Org Chem. 2024 Jul 10;89(14):10409–18. doi: 10.1021/acs.joc.4c01374 (PMC11267613; doi:10.1021/acs.joc.4c01374)
Supplement: Supplementary file 2 — jo4c01374_si_002.zip [file jo4c01374_si_002.zip › NMR_FID Files/Compound 12c/Compound 12c_1H_NMR/1/audita.txt]

##TITLE= Audit trail, TOPSPIN		Version 2.1
##JCAMPDX= 5.01
##ORIGIN= Bruker BioSpin GmbH
##OWNER= Administrator
$$ C:\Bruker\TOPSPIN/data/yturkmen/nmr/BM-2-128 repeat/1/audita.txt
##AUDIT TRAIL=  $$ (NUMBER, WHEN, WHO, WHERE, PROCESS, VERSION, WHAT)
(   1,<2023-10-19 21:52:07.531 +0200>,<Administrator>,<HH001007>,<go>,<TOPSPIN 2.1>,
      <created by zg
	started at 2023-10-19 21:50:12.437 +0200,
	POWCHK enabled, PULCHK disabled,
       configuration hash MD5:
       EB 50 6B F8 9A FF F8 74 47 22 DE 42 38 04 BD 92
       data hash MD5: 64K
       2F 3F A2 DE AA CC 1E 1F 1E 5F EB A4 F0 5D 02 DD>)
##END=

$$ hash MD5
$$ DF 59 51 75 9B 31 BC 92 EC 61 A4 FF 61 DC 1E 71
