# Supplementary material for: Template-Directed Selective Photodimerization Reactions of 5-Arylpenta-2,4-dienoic Acids
Source: J Org Chem. 2024 Jul 10;89(14):10409–18. doi: 10.1021/acs.joc.4c01374 (PMC11267613; doi:10.1021/acs.joc.4c01374)
Supplement: Supplementary file 2 — jo4c01374_si_002.zip [file jo4c01374_si_002.zip › NMR_FID Files/Compound 22d/Compound 22d_1H_NMR/1/shimvalues]

# Fri Nov 03 20:46:58 2023
#$$PROBEID=33
#$$PROBEINFO=5 mm PABBO BB-1H/D Z-GRD Z104450/0179
#$$PICSINFO=Z104450_0179_33.par
#
# Active Shim Gradients
#
Z           		-1286           
Z2          		373             
Z3          		519             
Z4          		-7747           
Z5          		1390            
Z6          		-5445           
X           		424             
XZ          		-8035           
XZ2         		1443            
XZ3         		-5158           
Y           		97              
YZ          		3986            
YZ2         		-6332           
YZ3         		-4556           
XY          		12002           
XYZ         		-871            
(X2-Y2)     		-5107           
(X2-Y2)Z    		4019            
X3          		-1756           
Y3          		5099            
#
# Lock Parameter
#
LOCKPHASE		91.200  
LOCKPOWER		-30.000 
LOCKGAIN		120.600 
LOCKDC		-78.600 
LOCKSHIFT		7.240   
FIELD		7264.235
LOOPGAIN		-12.000 
LOOPTIME		0.400   
LOOPFILTER		100.000 
#
IEEE64_VERSION_CODE 1
#
# Shim currents 
#
SHIM_SETTING [1 ]  -623.71000001   
SHIM_SETTING [2 ]  184.63500000    
SHIM_SETTING [3 ]  272.99400000    
SHIM_SETTING [4 ]  -4074.92200000  
SHIM_SETTING [5 ]  731.14000000    
SHIM_SETTING [6 ]  223.02400000    
SHIM_SETTING [7 ]  -4226.41000000  
SHIM_SETTING [8 ]  759.01800000    
SHIM_SETTING [9 ]  -2686.28200000  
SHIM_SETTING [10]  6313.05200000   
SHIM_SETTING [11]  51.02200000     
SHIM_SETTING [12]  2096.63600000   
SHIM_SETTING [13]  -3330.63200000  
SHIM_SETTING [14]  -2396.45600000  
SHIM_SETTING [15]  -2864.07000000  
SHIM_SETTING [16]  2113.99400000   
SHIM_SETTING [17]  -2713.10800000  
SHIM_SETTING [18]  -458.14600000   
SHIM_SETTING [19]  -923.65600000   
SHIM_SETTING [20]  2682.07400000   
