# Supplementary material for: Template-Directed Selective Photodimerization Reactions of 5-Arylpenta-2,4-dienoic Acids
Source: J Org Chem. 2024 Jul 10;89(14):10409–18. doi: 10.1021/acs.joc.4c01374 (PMC11267613; doi:10.1021/acs.joc.4c01374)
Supplement: Supplementary file 2 — jo4c01374_si_002.zip [file jo4c01374_si_002.zip › NMR_FID Files/Compound 22c/Compound 22c_13C_NMR/1/audita.txt]

##TITLE= Audit trail, TOPSPIN		Version 2.1
##JCAMPDX= 5.01
##ORIGIN= Bruker BioSpin GmbH
##OWNER= Administrator
$$ C:\Bruker\TOPSPIN/data/yturkmen/nmr/BM-2-142-Carbon13/1/audita.txt
##AUDIT TRAIL=  $$ (NUMBER, WHEN, WHO, WHERE, PROCESS, VERSION, WHAT)
(   1,<2023-11-10 07:22:16.218 +0200>,<Administrator>,<HH001007>,<go>,<TOPSPIN 2.1>,
      <created by zg
	started at 2023-11-09 21:51:11.187 +0200,
	POWCHK enabled, PULCHK disabled,
       configuration hash MD5:
       EB 50 6B F8 9A FF F8 74 47 22 DE 42 38 04 BD 92
       data hash MD5: 64K
       A2 EC 98 B1 A9 85 FD 45 3F 57 5C 30 25 A0 51 C0>)
##END=

$$ hash MD5
$$ BC 5E 43 E5 8B 94 95 96 E3 A6 73 FE 67 F3 CF FF
