# Supplementary material for: Template-Directed Selective Photodimerization Reactions of 5-Arylpenta-2,4-dienoic Acids
Source: J Org Chem. 2024 Jul 10;89(14):10409–18. doi: 10.1021/acs.joc.4c01374 (PMC11267613; doi:10.1021/acs.joc.4c01374)
Supplement: Supplementary file 2 — jo4c01374_si_002.zip [file jo4c01374_si_002.zip › NMR_FID Files/Compound 16c/Compound 16c_1H_NMR/1/scon2]

##TITLE= Parameter file, TOPSPIN		Version 2.1
##JCAMPDX= 5.0
##DATATYPE= Parameter Values
##NPOINTS= 1	$$ modification sequence number
##ORIGIN= Bruker BioSpin GmbH
##OWNER= Administrator
$$ 2023-10-12 10:09:34.328 +0200  Administrator@HH001007
$$ C:\Bruker\TOPSPIN/data/yturkmen/nmr/BM-2-82 DMSO/1/scon2
$$ process C:\Bruker\TOPSPIN218\prog\mod\go.exe
##$BLKTR= (0..15)
3 3 3 3 3 3 3 3 3 3 3 3 3 3 3 3
##$DE1= 4.5
##$DEADC= 0.5
##$DEPA= 4.5
##$DERX= 1.5
##$FILCOR= 0
##END=
