# Supplementary material for: Template-Directed Selective Photodimerization Reactions of 5-Arylpenta-2,4-dienoic Acids
Source: J Org Chem. 2024 Jul 10;89(14):10409–18. doi: 10.1021/acs.joc.4c01374 (PMC11267613; doi:10.1021/acs.joc.4c01374)
Supplement: Supplementary file 2 — jo4c01374_si_002.zip [file jo4c01374_si_002.zip › NMR_FID Files/Compound 25/Compound 25_13C_NMR/1/audita.txt]

##TITLE= Audit trail, TOPSPIN		Version 2.1
##JCAMPDX= 5.01
##ORIGIN= Bruker BioSpin GmbH
##OWNER= Administrator
$$ C:\Bruker\TOPSPIN/data/yturkmen/nmr/BM-1-163 C13-NMR/1/audita.txt
##AUDIT TRAIL=  $$ (NUMBER, WHEN, WHO, WHERE, PROCESS, VERSION, WHAT)
(   1,<2022-12-30 05:24:26.640 +0200>,<Administrator>,<HH001007>,<go>,<TOPSPIN 2.1>,
      <created by zg
	started at 2022-12-29 17:59:09.140 +0200,
	POWCHK enabled, PULCHK disabled,
       configuration hash MD5:
       89 04 18 CC 2D 72 8E 35 2F A2 9B 3D 5C 41 83 D7
       data hash MD5: 64K
       AF AB F0 7D 64 84 15 07 DE 9B 34 A7 C9 FA 3A B5>)
##END=

$$ hash MD5
$$ F9 63 EA F8 F6 56 B3 D1 CC 2F 36 43 DB 2F A5 F6
