# Supplementary material for: Template-Directed Selective Photodimerization Reactions of 5-Arylpenta-2,4-dienoic Acids
Source: J Org Chem. 2024 Jul 10;89(14):10409–18. doi: 10.1021/acs.joc.4c01374 (PMC11267613; doi:10.1021/acs.joc.4c01374)
Supplement: Supplementary file 2 — jo4c01374_si_002.zip [file jo4c01374_si_002.zip › NMR_FID Files/Compound 25/Compound 25_1H_NMR/1/pulseprogram]

# 1 "C:/Bruker/TOPSPIN215/exp/stan/nmr/lists/pp/user/zg30"
;zg30
;avance-version (02/05/31)
;1D sequence
;using 30 degree flip angle
;
;$CLASS=HighRes
;$DIM=1D
;$TYPE=
;$SUBTYPE=
;$COMMENT=


;$OWNER=Bruker
# 1 "C:/Bruker/TOPSPIN215/exp/stan/nmr/lists/pp/Avance.incl" 1
;Avance3.incl
;   for AV III
;
;avance-version (07/12/14)
;
;$CLASS=HighRes Incl
;$COMMENT=


;$Id: Avance3.incl,v 1.6.2.2 2007/12/14 16:06:46 ber Exp $
# 14 "C:/Bruker/TOPSPIN215/exp/stan/nmr/lists/pp/user/zg30" 2


# 1 "mc_line 17 file C:/Bruker/TOPSPIN215/exp/stan/nmr/lists/pp/user/zg30 expanding definition part of mc command before ze"
define delay MCWRK
define delay MCREST
"MCWRK = 0.333333*30m"
"MCREST = 30m - 30m"
    dccorr
# 17 "C:/Bruker/TOPSPIN215/exp/stan/nmr/lists/pp/user/zg30"
1 ze
# 1 "mc_line 17 file C:/Bruker/TOPSPIN215/exp/stan/nmr/lists/pp/user/zg30 expanding definition of mc command after ze"
# 18 "C:/Bruker/TOPSPIN215/exp/stan/nmr/lists/pp/user/zg30"
# 1 "mc_line 18 file C:/Bruker/TOPSPIN215/exp/stan/nmr/lists/pp/user/zg30 expanding start label for mc command"
2 MCWRK  * 2
LBLF0, MCWRK
  MCREST
# 19 "C:/Bruker/TOPSPIN215/exp/stan/nmr/lists/pp/user/zg30"
  d1
  p1*0.33 ph1
  go=2 ph31
# 1 "mc_line 22 file C:/Bruker/TOPSPIN215/exp/stan/nmr/lists/pp/user/zg30 expanding mc command in line"
  MCWRK wr #0
  MCWRK zd 
  lo to LBLF0 times td0

  MCWRK
# 23 "C:/Bruker/TOPSPIN215/exp/stan/nmr/lists/pp/user/zg30"
exit


ph1=0 2 2 0 1 3 3 1
ph31=0 2 2 0 1 3 3 1


;pl1 : f1 channel - power level for pulse (default)
;p1 : f1 channel -  90 degree high power pulse
;d1 : relaxation delay; 1-5 * T1
;NS: 1 * n, total number of scans: NS * TD0


;$Id: zg30,v 1.8 2005/11/10 12:17:01 ber Exp $
