# Supplementary material for: Template-Directed Selective Photodimerization Reactions of 5-Arylpenta-2,4-dienoic Acids
Source: J Org Chem. 2024 Jul 10;89(14):10409–18. doi: 10.1021/acs.joc.4c01374 (PMC11267613; doi:10.1021/acs.joc.4c01374)
Supplement: Supplementary file 2 — jo4c01374_si_002.zip [file jo4c01374_si_002.zip › NMR_FID Files/Compound 25/Compound 25_1H_NMR/1/shimvalues]

# Thu Dec 29 17:50:30 2022
#$$PROBEID=33
#$$PROBEINFO=5 mm PABBO BB-1H/D Z-GRD Z104450/0179
#$$PICSINFO=Z104450_0179_33.par
#
# Active Shim Gradients
#
Z           		-1418           
Z2          		340             
Z3          		1045            
Z4          		-9796           
Z5          		778             
Z6          		-4928           
X           		137             
XZ          		-8322           
XZ2         		2513            
XZ3         		-5158           
Y           		132             
YZ          		3928            
YZ2         		-4812           
YZ3         		-4556           
XY          		12158           
XYZ         		-2351           
(X2-Y2)     		-5567           
(X2-Y2)Z    		5569            
X3          		-1196           
Y3          		-51             
#
# Lock Parameter
#
LOCKPHASE		87.000  
LOCKPOWER		-35.000 
LOCKGAIN		106.600 
LOCKDC		-78.600 
LOCKSHIFT		3.300   
FIELD		7297.071
LOOPGAIN		-5.000  
LOOPTIME		0.100   
LOOPFILTER		100.000 
#
IEEE64_VERSION_CODE 1
#
# Shim currents 
#
SHIM_SETTING [1 ]  -687.73000001   
SHIM_SETTING [2 ]  168.30000000    
SHIM_SETTING [3 ]  549.67000000    
SHIM_SETTING [4 ]  -5152.69600000  
SHIM_SETTING [5 ]  409.22800000    
SHIM_SETTING [6 ]  72.06200000     
SHIM_SETTING [7 ]  -4377.37200000  
SHIM_SETTING [8 ]  1321.83800000   
SHIM_SETTING [9 ]  -2928.24200000  
SHIM_SETTING [10]  6395.10800000   
SHIM_SETTING [11]  69.43200000     
SHIM_SETTING [12]  2066.12800000   
SHIM_SETTING [13]  -2531.11200000  
SHIM_SETTING [14]  -2396.45600000  
SHIM_SETTING [15]  -2592.12800000  
SHIM_SETTING [16]  2929.29400000   
SHIM_SETTING [17]  -2713.10800000  
SHIM_SETTING [18]  -1236.62600000  
SHIM_SETTING [19]  -629.09600000   
SHIM_SETTING [20]  -26.82600000    
